# Supplementary material for: Understanding Sexual Complaints and History Taking: A Standardized Patient Case on Dyspareunia for Obstetrics and Gynecology Clerkship Students
Source: MedEdPORTAL. 2020 Oct 29;16:11001. doi: 10.15766/mep_2374-8265.11001 (PMC7597941; doi:10.15766/mep_2374-8265.11001)
Supplement: Supplementary file 1 — Preencounter SP Information.docxPreencounter Learner Information.docxPostencounter Learner Note.docxPostencounter SP Evaluation.docxPostencounter Learner Evaluation.docxPostencounter Learner Observation.docxSummary Didactic Session.docx [file mep_2374-8265.11001-s001.zip]

Archive with 8 entries (8 files):
- A. Preencounter SP Information.docx
- B. Preencounter Learner Information.docx
- C. Postencounter Learner Note.docx
- D. Postencounter SP Evaluation.docx
- E. Postencounter Learner Evaluation.docx
- F. Postencounter Learner Observation.docx
- G. Summary Didactic Session.docx
- _Educational_Summary_Report_11001.pdf
